# Supplementary material for: Inventory of Survey Instruments for Monitoring Antimicrobial Use in Primary Care Settings in Low- and Middle-Income Countries: A Narrative Review
Source: Antibiotics (Basel). 2025 Nov 15;14(11):1159. doi: 10.3390/antibiotics14111159 (PMC12649748; doi:10.3390/antibiotics14111159)
Supplement: Supplementary file 1 [file antibiotics-14-01159-s001.zip]

Archive with 1 entries (1 files):
- antibiotics-3919675-supplementary.pdf
